# Supplementary material for: Differential trafficking of ligands trogocytosed via CD28 versus CTLA4 promotes collective cellular control of co-stimulation
Source: Nat Commun. 2022 Oct 29;13:6459. doi: 10.1038/s41467-022-34156-1 (PMC9617924; doi:10.1038/s41467-022-34156-1)
Supplement: Supplementary file 7 — Source Data [file 41467_2022_34156_MOESM7_ESM.xlsx]

## Sheet: Figure 1b
Figure 1b
CD80+ [% of transferred T cells]
spleen		inguinal lymph nodes		lung		liver		blood
P14	P14 CD80-/- CD86-/-	P14	P14 CD80-/- CD86-/-	P14	P14 CD80-/- CD86-/-	P14	P14 CD80-/- CD86-/-	P14	P14 CD80-/- CD86-/-
38.7	37.9	46.8	26.7	38.5	6.36	42.7	8.01	56.6	11.2
32.2	26.3	40.2	20.2	41.5	4.86	43.9	7.32	44.5	5.73
35.8	29.9	41.8	21.4	42.7	6.58	44.4	8.61	46.7	5.21
44.3	40.1	44.4	31.7	37.9	5.54	45.8	7.75	48.7	4.55
36.7	29.3	50.3	33.3	34.8	4.04	43.6	9.63	32.4	4.16
61.2	43.5	56.3	25.7	40.4	5.06	49.8	8.76	31.3	2.3
82.2	64.7	76.6	59.9	25	2.15	33.8	3.28	35.4	2.53
68.6	57.3	62.8	59.2	25.8	1.44	28.5	3.05	42.8	2.79
66.8	53.1	61.6	50.1	30.2	1.72	34.6	3.7
84.6	61.4	63.9	53.5	37.5	2.08	44.1	3.1
53.7	31.7	52	29.8
51.8	26.9	56	0
50.5	22.1	58.5	30.4
56.7	22.6	45.5	14.9
CD86+ [% of transferred T cells]
spleen		inguinal lymph nodes		lung		liver		blood
P14	P14 CD80-/- CD86-/-	P14	P14 CD80-/- CD86-/-	P14	P14 CD80-/- CD86-/-	P14	P14 CD80-/- CD86-/-	P14	P14 CD80-/- CD86-/-
60.3	16.2	74.5	15.6	40	0.64	49.9	0.54	62.1	7.81
54.5	12.4	74.1	14.1	39.3	0.76	45.8	0.69	55.1	1
60.2	16	79.3	16.2	44.4	0.59	52.1	0.67	52.9	0.88
58.6	12.7	75.9	12.1	37.4	0.8	46.9	1.15	52.2	1.09
49.2	8.77	77.9	17.4	31	0.57	42.5	1.18	51.7	1.42
67.8	16.9	74.8	14.4	31.1	0.46	34	0.98	46	0.31
80.1	44.2	85.6	40.4	39.8	0.8	55.9	1.95	48	0.84
67.6	32.4	80.7	46.2	44	0.64	55.1	2.09	49.8	0.79
59.5	27.6	70.8	30.7	36.2	1.14	48	1.85
74.9	38.9	71.2	35.8	43.9	1.12	54.3	2.49
61.6	25.1	79	23.7
66.4	25.1	44	0
52.9	16.4	65.9	15.2
59.2	15.3	67.5	8.77

## Sheet: Figure 1e
Figure 1e
	CD80-mScarlet+ [%]
	CD80	gp33 + CD80	CD80mut
	58.3	75.6	3.83
	60.2	75.3	4.16
	57.2	74	4
	CD86-mScarlet+ [%]
	CD86	gp33 + CD86	CD86mut
	37.4	64.3	1.74
	38.8	66.2	2.51
	36.3	63.3	2.06

## Sheet: Figure 1f
Figure 1f
	CD80-mScarlet+ [%]
	medium	CTLA-4-Ig
	44.99	3.64
	32.33	5.69
	39.83	3.87
	41.33	6.26
	29.02	2.74
	29.77	2.09
	27.97	2.21
	30.32	2.21
	27.07	1.76
	31.4	1.9
	31.51	2.83
	33.04	3.58
	CD86-mScarlet+ [%]
	medium	CTLA-4-Ig
	42.14	3.59
	28.08	5.96
	37.56	4.45
	39.05	9.53
	34.43	5.29
	34.78	6.09
	36.23	9.01
	39.88	4.91
	46	5.86
	53.56	5.84
	56.3	8.08
	58.17	10.24

## Sheet: Figure 2a
Figure 2a
	CD80-mScarlet+ [%]
	WT	Cd28-/-	Ctla-4-/-
	23.69	2.62	21.15
	30.82	6.9	19.27
	17.9	8.61	17.15
	20.93	8.55	18.84
	20.28	4.76
	20.12	4.8

## Sheet: Figure 2b
Figure 2b
	CD86-mScarlet+ [%]
	WT	Cd28-/-	Ctla-4-/-
	19.23	4.47	33.89
	26.76	7.2	31.9
	32.03	6.52	28.96
	32.3	6.04	29.26
	30.59		29.3
	40.4		28.4
	43.3		28.2
	45.8
	42.1

## Sheet: Figure 2c
Figure 2c
	CD80-mScarlet+ [%]
	medium	a-CD28-Fab	a-CTLA-4-Fab
	23.69	3.8	29.49
	30.82	4.2	27.58
	29.02	2.87	29.13
	29.77	2.92	33.92
	27.97	2.8	26.49
	30.32	3.12	29.89
	27.07	1.84	31.3
	31.4	1.95	33.12
	31.51	2.59
	33.04	3.84

## Sheet: Figure 2d
Figure 2d
	CD86-mScarlet+ [%]
	medium	a-CD28-Fab	a-CTLA-4-Fab
	34.43	7.81	34.53
	34.78	8.82	34.3
	36.23	7.49	35.83
	39.88	6.65	37.41
	46	6.5	47.18
	53.56	6.42	45.6
	56.3	7.6	44.13
	58.17	11.77	52.55
	43.3	8.54
	45.8	10.2
	42.1	8.95

## Sheet: Figure 2e
Figure 2e
	CD80-mScarlet+ [gMFI]
	GFP	Cd28	Ctla-4
	3093	8046	5543
	3043	6349	4892
	2722	5769	4047
	3765	7954	6622
	2971	8315	5250
	2521	6508	4749
	2223	5336	2713
	2300	5042	3350
	2549	6096	4510
	2322	5886	4490

## Sheet: Figure 2f
Figure 2f
	CTLA4-PE [gMFI]
	cell count	flat bottom plate (f)			u-bottom plate (u)			v-bottom plate (v)
	25 000	137	131	151	195	214	192	356	318	345
	50 000	301	268	260	384	361	319	401	447	425
	100 000	398	342	368	461	459	489	554	514	522

## Sheet: Figure 2g
Figure 2g	x axis -	y axis - surface CD80 (normalized)
	CTLA4-PE [gMFI]	flat-bottom plate (f)			u-bottom plate (u)			v-bottom plate (v)
		25000 cells	50000 cells	100000 cells	25000 cells	50000 cells	100000 cells	25000 cells	50000 cells	100000 cells
	137	3.8137
	131	3.59194
	151	3.70828
	301		3.28282
	268		3.41749
	260		3.53448
	398			2.82225
	342			2.94761
	368			2.9546
	195				3.68889
	214				3.57211
	192				3.59785
	384					3.44071
	361					3.31191
	319					3.26297
	461						3.07677
	459						3.05182
	489						3.11412
	356							3.47903
	318							3.58662
	345							3.54338
	401								3.4797
	447								3.23684
	425								3.15479
	554									3.18665
	514									2.91127
	522									2.9674

[truncated: 28 more sheets: Figure 2h, Figure 2i, Figure 2j, Figure 3d, Figure 3e, Figure 3f, Figure 4b, Figure 4e, Figure 5b, Figure 5c, Figure 5d, Figure 5e, Figure 5f, Figure 5g, Figure 6e, Figure 6f, Figure 6h, Figure 6i, Figure 6j, Figure S1 …]
